# Supplementary material for: Telomere Length Associations With Clinical Diagnosis, Age, and Polygenic Risk Scores for Anxiety Disorder, Depression, and Bipolar Disorder
Source: Biol Psychiatry Glob Open Sci. 2022 Sep 6;3(4):1012–20. doi: 10.1016/j.bpsgos.2022.08.008 (PMC10593885; doi:10.1016/j.bpsgos.2022.08.008)
Supplement: Key Resources Table [file mmc2.xlsx]

## Sheet: Key Resources Table
KEY RESOURCES TABLE
Resource Type	Specific Reagent or Resource	Source or Reference	Identifiers	Additional Information
Add additional rows as needed for each resource type	Include species and sex when applicable.	Include name of manufacturer, company, repository, individual, or research lab. Include PMID or DOI for references; use “this paper” if new.	Include catalog numbers, stock numbers, database IDs or accession numbers, and/or RRIDs. RRIDs are highly encouraged; search for RRIDs at https://scicrunch.org/resources.	Include any additional information or notes if necessary.
Database	UK Biobank	http://www.ukbiobank.ac.uk	NA	NA
Summary statistics	Anxiety disorder GWAS	Otowa et al. (2016), doi: 10.1038/mp.2015.197	NA	NA
Summary statistics	Bipolar disorder GWAS	Stahl et al. (2019), doi: 10.1038/s41588-019-0397-8	NA	NA
Summary statistics	Major depressive disorder GWAS	Wray et al. (2018), doi: 10.1038/s41588-018-0090-3	NA	Summary statistics excluding UK Biobank and 23andMe data
Software	FlashPCA2	Abraham et al. (2017), doi: 10.1093/bioinformatics/btx299	NA	NA
Software	PRSice-2	Choi et al. (2019), doi: 10.1093/gigascience/giz082	NA	NA
Software	R (version 3.6.2)	https://www.r-project.org	NA	NA
Algorithm	GreedyRelated	https://gitlab.com/choishingwan/GreedyRelated	NA	NA
